# Supplementary material for: Thiophene End-Functionalized Oligo-(D,L-Lactide) as a New Electroactive Macromonomer for the “Hairy-Rod” Type Conjugated Polymers Synthesis
Source: Polymers (Basel). 2023 Feb 22;15(5):1094. doi: 10.3390/polym15051094 (PMC10006927; doi:10.3390/polym15051094)
Supplement: Supplementary file 1 [file polymers-15-01094-s001.zip]

Archive with 1 entries (1 files):
- polymers-2221669-supplementary.pdf
